# Supplementary material for: Non-Hemorrhagic Adrenal Infarction during Pregnancy: The Diagnostic Imaging Keys
Source: Tomography. 2021 Oct 6;7(4):533–44. doi: 10.3390/tomography7040046 (PMC8544682; doi:10.3390/tomography7040046)
Supplement: Supplementary file 1 [file tomography-07-00046-s001.zip]

Archive with 1 entries (1 files):
- tomography-1350641-supplementary.mp4
